# Supplementary material for: The effect of low-dose IL-2 and Treg adoptive cell therapy in patients with type 1 diabetes
Source: JCI Insight. 2021 Sep 22;6(18):e147474. doi: 10.1172/jci.insight.147474 (PMC8492314; doi:10.1172/jci.insight.147474)
Supplement: Supplemental data 1 [file jciinsight-6-147474-s154.xlsx]

## Sheet: only reportable AEs
	Adverse Events
	Subject ID	Visit	Visit Date	Adverse Event Description	Toxicity Code	Onset Date	Resolved Date	Outcome	Treatment Required	Action Taken	Infection	Serious	Severity	Related to Therapy
	002-003	Week 13	2017-01-04	Infections and Infestations-Viral Infection	Infections and infestations - Other, specify	2017-01-02	2017-01-06	Resolved	Concomitant Meds	None	Yes	No	Grade 2	Possibly
		Week 13	2017-01-04	Neutropenia	Neutrophil count decreased	2017-01-04	2017-04-05	Resolved	None	None	No	No	Grade 2	Unlikely
		Week 26	2017-04-05	Total Bilirubin Increased	Blood bilirubin increased	2017-04-05		Unresolved	None	None	No	No	Grade 2	Unlikely
	002-005	Week 13	2017-08-17	Skin and subcutaneous Tissue Disorders-Puncture Wound-Dog Bite-Right Wrist	Skin and subcutaneous tissue disorders - Other, specify	2017-07-30	2017-08-09	Resolved	Concomitant Meds	None	No	No	Grade 2	Unrelated
	002-009	Week 6	2017-11-13	Upper Respiratory Infection	Upper respiratory infection	2017-11-12	2017-12-06	Resolved	None	None	Yes	No	Grade 2	Possibly
		Week 26	2018-03-29	Back Pain	Back pain	2018-02-20	2018-04-15	Resolved	Concomitant Meds	None	No	No	Grade 2	Unrelated
	002-011	Week 39	2019-02-04	Neck Pain	Neck pain	2019-01-28		Unresolved	None	None	No	No	Grade 2	Unrelated
	007-001	Day 1	2017-07-28	Headache	Headache	2017-07-27	2017-07-27	Resolved	None	None	No	No	Grade 1	Possibly
		Day 7	2017-08-03	Migraine	Headache	2017-08-09	2017-08-09	Resolved	Concomitant Meds	None	No	No	Grade 2	Unlikely
		Week 2	2017-08-10	Migraine	Headache	2017-08-09	2017-08-09	Resolved	Concomitant Meds	None	No	No	Grade 2	Unlikely
		Week 4	2017-08-30	Migraine Headache	Headache	2017-08-18	2017-08-19	Resolved	Concomitant Meds	None	No	No	Grade 2	Unlikely
		Week 4	2017-08-30	Migraine Headache	Headache	2017-08-26	2017-08-26	Resolved	Concomitant Meds	None	No	No	Grade 2	Unlikely
		Week 7	2017-09-16	Migraine Headache	Headache	2017-09-22	2017-09-22	Resolved	Concomitant Meds	None	No	No	Grade 2	Unlikely
		Week 9	2017-09-28	Headache-migraine	Headache	2017-09-22	2017-09-22	Resolved	Concomitant Meds	None	No	No	Grade 2	Unlikely
		Week 13	2017-11-06	Migraine Headache	Headache	2017-10-23	2017-10-23	Resolved	Concomitant Meds	None	No	No	Grade 2	Unlikely
		Week 26	2018-01-24	Headache	Headache	2017-12-24	2017-12-24	Resolved	Concomitant Meds	None	No	No	Grade 2	Unrelated
		Week 26	2018-01-24	Headache	Headache	2018-01-17	2018-01-17	Resolved	Concomitant Meds	None	No	No	Grade 2	Unrelated
		Week 39	2018-04-26	Left Ear Infection Otitis Media	Otitis media	2018-02-19	2018-03-29	Resolved	Concomitant Meds	None	Yes	No	Grade 2	Unrelated
		Week 39	2018-04-26	Headache	Headache	2018-03-08	2018-03-08	Resolved	Concomitant Meds	None	No	No	Grade 2	Unrelated
		Week 39	2018-04-26	Headache	Headache	2018-03-16	2018-03-16	Resolved	Concomitant Meds	None	No	No	Grade 2	Unrelated
		Week 39	2018-04-26	Headache	Headache	2018-03-19	2018-03-19	Resolved	Concomitant Meds	None	No	No	Grade 2	Unrelated
		Week 39	2018-04-26	Headache	Headache	2018-03-20	2018-03-20	Resolved	Concomitant Meds	None	No	No	Grade 2	Unrelated
		Week 52	2018-08-03	Headache	Nervous system disorders - Other, specify	2018-06-19	2018-06-19	Resolved	Concomitant Meds	None	No	No	Grade 2	Unrelated
	007-002	Week 26	2018-04-12	Lung Infection	Lung infection	2018-01-27	2018-02-09	Resolved	Concomitant Meds	None	Yes	No	Grade 2	Unlikely
		Week 52	2018-10-11	Eye Disorders-Keratoconus	Eye disorders - Other, specify	2018-04-10		Unresolved	Non-Drug Therapies	None	No	No	Grade 2	Unlikely
	007-003	Day 0	2017-11-16	Fatigue	Fatigue	2017-11-16	2017-11-16	Resolved	None	None	No	No	Grade 1	Possibly
		Day 1	2017-11-17	Headache	Headache	2017-11-16	2017-11-17	Resolved	Concomitant Meds	None	No	No	Grade 2	Possibly
		Day 3	2017-11-19	Headache	Headache	2017-11-18	2017-11-18	Resolved	None	None	No	No	Grade 2	Possibly
		Week 6	2017-12-28	Right Eye Injury	Eye disorders - Other, specify	2017-12-25	2018-01-22	Resolved	None	None	No	No	Grade 2	Unrelated
		Week 7	2018-01-05	Headache	Headache	2018-01-03	2018-01-03	Resolved	Concomitant Meds	None	No	No	Grade 2	Unrelated
		Week 7	2018-01-05	Headache	Headache	2018-01-05	2018-01-05	Resolved	Concomitant Meds	None	No	No	Grade 2	Unrelated
		Week 26	2018-05-22	Fever with chills	Infections and infestations - Other, specify	2018-05-15	2018-05-16	Resolved	Concomitant Meds	None	No	No	Grade 2	Unrelated
	007-005	Day 1	2018-08-31	Bruise-Ecchymotic area left medial antecubital area-s/p IV Treg site 30-AUG-2018	Bruising	2018-08-31	2018-09-15	Resolved	None	None	No	No	Grade 1	Definitely Related
