# Supplementary material for: The effect of low-dose IL-2 and Treg adoptive cell therapy in patients with type 1 diabetes
Source: JCI Insight. 2021 Sep 22;6(18):e147474. doi: 10.1172/jci.insight.147474 (PMC8492314; doi:10.1172/jci.insight.147474)
Supplement: Supplemental data 2 [file jciinsight-6-147474-s155.xlsx]

## Sheet: Cytof 
Cytof Metal	Element	Marker	Clone	Vendor	Cat#
89	Y	CD45	HI30	Fluidigm	3089003B
115	In	CD7	CD7-6B7	Biolegend	343111
139	La	CD33	WM53	Biolegend	303419
140	Ce	CD45RO	UCHL1	Biolegend	304239
141	Pr	CD3	UCHT1	Fluidigm	3141019B
142	Nd	CD19	HIB19	Fluidigm	3142001B
143	Nd	CD117	104D2	Fluidigm	3143001B
144	Nd	Helios	22F6	Biolegend	137202
145	Nd	CD4	RPA-T4	Fluidigm	3145001B
146	Nd	CD8a	RPA-T8	Fluidigm	3146001B
147	Sm	pStat5 [Y694]	47	Fluidigm	3147012A
148	Nd	CD226	11A8	Biolegend	338302
149	Sm	CD183 (CXCR3)	G025H7	Biolegend	353702
150	Nd	FceR1	AER-37 (CRA-1)	Fluidigm	3150027B
151	Eu	CD123	6H6	Fluidigm	3151001B
153	Eu	CD45RA	HI100	Fluidigm	3153001B
154	Sm	TIM3	F38-2E2	Fluidigm	3154010B
155	Gd	TIGIT	A15153G	Biolegend	372702
156	Gd	PD-L1 (CD274)	29E.2A3	Fluidigm	3156026B
157	Gd	CD278 (ICOS)	C398.4A	Biolegend	313502
158	Gd	CD27	L128	Fluidigm	3158010B
159	Tb	CCR7	G043H7	Fluidigm	3159003A
160	Gd	Tbet	4B10	Fluidigm	3160010B
161	Dy	CD152 (CTLA-4)	14D3	Fluidigm	3161004B
162	Dy	FOXP3	PCH101	Fluidigm	3162011B
163	Dy	CD28	CD28.2	Biolegend	B240611
164	Dy	CD161	HP-3G10	Fluidigm	3164009B
165	Ho	CD127	A019D5	Fluidigm	3165008B
166	Er	CD154 (CD40L)	24-31	Biolegend	310835
167	Er	GATA3	TWAJ	invitrogen	14-9966-82
168	Er	RORγt	600214	Fluidigm	3168018B
169	Tm	CD25	2A3	Fluidigm	3169003B
170	Er	TCR Va24-Ja18 (iNKT cell)	6B11	Fluidigm	3170015B
171	Yb	CD196 (CCR6)	G034E3	Biolegend	353427
172	Yb	CD38	HIT2	Fluidigm	3172007B
173	Yb	CD194 (CCR4)	205410	RD	MAB1567-100
174	Yb	HLA-DR	L243	Fluidigm	3174001B
175	Lu	PD-1 (CD279)	EH12.2H7	Fluidigm	3175008B
176	Yb	CD56	R19-760	Fluidigm	3176013B
209	Bi	CD16	3G8		3209002B

## Sheet: Flow
Fluorochrome	Marker	Clone	Supplier	Catalog #
BUV395	CD19	SJ25C1	BD	563549
Live/Dead	Fixable Blue	N/A	Invitrogen	L34962
BUV737	CD45RA	HI100	BD	564442
BV421	CD127	A019D5	BL	351310
BV510	CD27	O323	BL	302836
BV605	CD4	SK3	eBio	83-0047-42
BV650	CD45RO	UCHL1	BL	304232
BV711	CD40	5C3	BL	334334
BV786	CD56	NCAM16.2	BD	564058
FITC	HLA-DR	L243	BD	555811
PerCP-eF710	CD8	SK1	eBio	46-0087-42
PE	CD14	M5E2	BD	555398
PE-CF594	CD25	M-A251	BD	562403
PE-Cy5	CXCR3	1C6/CXCR3	BD	551128
PE-Vio770	CCR7	REA108	Miltenyi	130-099-164
APC	CD38	HIT2	BD	560980
Alexa Fluor 700	CD3	UCHT1	BD	557943
APC-Vio770	CD57	TB03	Miltenyi	130-104-197
