# Supplementary material for: The effect of low-dose IL-2 and Treg adoptive cell therapy in patients with type 1 diabetes
Source: JCI Insight. 2021 Sep 22;6(18):e147474. doi: 10.1172/jci.insight.147474 (PMC8492314; doi:10.1172/jci.insight.147474)
Supplement: Supplemental data 3 [file jciinsight-6-147474-s156.xlsx]

## Sheet: Sheet1
Cohort	Subject ID	Age at Visit -1	Gender	Race	Ethnicity	Time from diagnosis at screening (Days)	HbA1c at Screening (%)
1	002-003	23	M	White	Non-Hispanic	233	6
	002-004	31	M	White	Non-Hispanic	389	5.5
	002-005	27	F	White	Non-Hispanic	357	5.7
	007-001	24	F	White	Non-Hispanic	324	5.7
	002-009	27	M	Unknown	Unknown	90	6
	007-002	18	M	White	Non-Hispanic	302	5.9
	007-003	34	M	White	Non-Hispanic	479	5.8
2	002-011	23	M	White	Unknown	357	6.8
	007-005	24	M	White	Non-Hispanic	374	5.3
